# Supplementary material for: Full-Chain FeCl3 Catalyzation Is Sufficient to Boost Cellulase Secretion and Cellulosic Ethanol along with Valorized Supercapacitor and Biosorbent Using Desirable Corn Stalk
Source: Molecules. 2023 Feb 22;28(5):2060. doi: 10.3390/molecules28052060 (PMC10004197; doi:10.3390/molecules28052060)
Supplement: Supplementary file 1 [file molecules-28-02060-s001.zip]

Archive with 1 entries (1 files):
- molecules-2210199-supplementary.pptx
